# Supplementary material for: Damage-Free Shortening of Telomeres Is a Potential Strategy Supporting Blind Mole-Rat Longevity
Source: Genes (Basel). 2023 Mar 31;14(4):845. doi: 10.3390/genes14040845 (PMC10137574; doi:10.3390/genes14040845)
Supplement: Supplementary file 1 [file genes-14-00845-s001.zip]

Archive with 1 entries (1 files):
- genes-2256395-supplementary.pdf
